# Supplementary material for: Regulation and Release of Vasoactive Endoglin by Brain Endothelium in Response to Hypoxia/Reoxygenation in Stroke
Source: Int J Mol Sci. 2022 Jun 25;23(13):7085. doi: 10.3390/ijms23137085 (PMC9267030; doi:10.3390/ijms23137085)
Supplement: Supplementary file 1 [file ijms-23-07085-s001.zip]

Archive with 1 entries (1 files):
- ijms-1769370-supplementary.pdf
